# Supplementary material for: Recombinant Protein-Based ELISA for the Detection and Differentiation of Antibodies Against Fowl Adenovirus Serotype 4 in Infected and Vaccinated Chickens
Source: Microorganisms. 2026 Apr 8;14(4):842. doi: 10.3390/microorganisms14040842 (PMC13118491; doi:10.3390/microorganisms14040842)
Supplement: Supplementary file 1 [file microorganisms-14-00842-s001.zip]

Archive with 1 entries (1 files):
- microorganisms-4195089-supplementary.pdf
